# Supplementary material for: Discrimination of Motion Direction in a Robot Using a Phenomenological Model of Synaptic Plasticity
Source: Comput Intell Neurosci. 2019 May 2;2019:6989128. doi: 10.1155/2019/6989128 (PMC6525956; doi:10.1155/2019/6989128)
Supplement: Supplementary Materials — S1. A video clip of the real-time robotic simulation setup and the corresponding spatiotemporal patterns of activity of all six units. S2. A video clip of the spatiotemporal patterns of activity of the two-unit model. [file 6989128.f1.zip]

Archive with 2 entries (2 files):
- 6989128.f1/Supplementary video #1.mp4
- 6989128.f1/Supplementary video #2.mov
